# Supplementary material for: Subjective time perception in dementia: a behavioural and neuroanatomical analysis
Source: Brain Commun. 2025 Dec 30;8(1):fcaf496. doi: 10.1093/braincomms/fcaf496 (PMC12782024; doi:10.1093/braincomms/fcaf496)
Supplement: fcaf496_Supplementary_Data [file fcaf496_supplementary_data.zip]

Archive with 9 entries (9 files):
- Supplementary material_1_Angle grinder.mp3
- Supplementary material_2_Car horn.mp3
- Supplementary material_3_Brook.mp3
- Supplementary material_4_River.mp3
- Supplementary material_5_Male crying.mp3
- Supplementary material_6_Female crying.mp3
- Supplementary material_7_Male laughing.mp3
- Supplementary material_8_Female laughing.mp3
- Supplementary_material.docx
